# Supplementary material for: Systematic Review: Long-Read Sequencing in Algal Studies
Source: Int J Mol Sci. 2026 Mar 5;27(5):2415. doi: 10.3390/ijms27052415 (PMC12985685; doi:10.3390/ijms27052415)
Supplement: Supplementary file 1 [file ijms-27-02415-s001.zip]

Archive with 2 entries (2 files):
- Table S1 Algal genomics.pdf
- Table S2 Algal Pangenome Studies.pdf
